# Supplementary material for: Enhancing AppAuthentix recommender systems using advanced machine learning techniques to identify genuine and counterfeit android applications
Source: PeerJ Comput Sci. 2024 Nov 20;10:e2515. doi: 10.7717/peerj-cs.2515 (PMC11622937; doi:10.7717/peerj-cs.2515)
Supplement: Supplemental Information 1 [file peerj-cs-10-2515-s001.csv]

App	Category	Rating	Reviews	Size	Installs	Type	Price	Content Rating	Genres	Last Updated	Current Ver	Android Ver
Telegram	Messaging	3.7	20	70.6M	10,000+	Free	0	Everyone	Messanger; Messaging; Chats; Video Call; Call; Audio Call;	2023	1.0.1	4.0.3 and up
WhatsApp	Messaging	3.2	12	19M	500,000+	Free	0	Everyone	Messanger; Messaging; Chats; Video Call; Call; Audio Call;	2023	1.0.0	4.0.3 and up
Instagram	Social Media	3.3	12	14M	5,000,000+	Free	0	Everyone	Business; Social Media;	2023	2.0.0	4.0.3 and up
Facebook	Social Media	3.5	15	8.7M	50,000,000+	Free	0	Everyone	Business; Social Media;	2023	1.2.4	4.0.3 and up
Twitter	Social Media	3.5	15	25M	100,000+	Free	0	Everyone	Business; News and Magazines; Social Media;	2023	2.2.4	4.0.3 and up
Snapchat	Social Media	3.5	15	2.8M	50,000+	Free	0	Everyone	Business; Social Media;	2023	2.2.6	4.0.3 and up
ShareChat	Social Media	3.5	15	5.6M	50,000+	Free	0	Everyone	Business; Social Media;	2023	6.2.0	4.0.3 and up
YouTube	Entertainment	3.2	12	19M	1,000,000+	Free	0	Everyone	Entertainment; Editors; Video Player;	2023	1.1.8	4.0.3 and up
Netflix	Entertainment	3.5	15	29M	1,000,000+	Free	0	Everyone	Entertainment; Movies;	2023	1.2.4	4.0.3 and up
Amazon Prime Video	Entertainment	3.5	15	33M	10,000+	Free	0	Everyone	Entertainment; Movies;	2023	2.2.4	4.0.3 and up
Disney+	Entertainment	3.6	15	3.1M	1,000,000+	Free	0	Everyone	Entertainment; Movies;	2023	2.2.6	4.0.3 and up
Spotify	Entertainment	3.7	15	28M	1,000,000+	Free	0	Everyone	Entertainment; Songs;	2023	6.2.0	4.0.3 and up
Gaana	Entertainment	3.6	15	12M	10,000,000+	Free	0	Everyone	Entertainment; Songs;	2023	1.1.8	4.0.3 and up
Wynk Music	Entertainment	3.5	15	20M	100,000+	Free	0	Everyone	Entertainment; Songs;	2023	1.0.1	4.0.3 and up
FitnessTracker	Health and Fitness	3.6	15	21M	100,000+	Free	0	Everyone	Health and Fitness; Action;	2023	1.0.0	4.0.3 and up
HealthifyMe	Health and Fitness	3.5	15	37M	5,000+	Free	0	Everyone	Health and Fitness; Action; Food; Health;	2023	2.0.0	4.0.3 and up
1mg	Health and Fitness	3.5	15	2.7M	500,000+	Free	0	Everyone	Health and Fitness; Action;	2023	1.0.1	4.0.3 and up
Cure.fit	Health and Fitness	3.5	15	5.5M	10,000+	Free	0	Everyone	Health and Fitness; Action; Health;	2023	1.0.0	4.0.3 and up
Google Maps	Travel and Navigation	3.6	12	17M	5,000,000+	Free	0	Everyone	Travel and Navigation;	2023	2.0.0	4.0.3 and up
WeatherApp	Travel and Navigation	3.7	12	39M	10,000,000+	Free	0	Everyone	Travel and Navigation; Season;	2023	2.2.4	4.0.3 and up
Uber	Travel and Navigation	3.5	15	31M	100,000+	Free	0	Everyone	Travel and Navigation; Tourism;	2023	2.2.6	4.0.3 and up
Ola	Travel and Navigation	3.5	15	14M	100,000+	Free	0	Everyone	Travel and Navigation; Tourism;	2023	6.2.0	4.0.3 and up
RedBus	Travel and Navigation	3.5	15	12M	500,000+	Free	0	Everyone	Travel and Navigation; Tourism;	2023	1.1.8	4.0.3 and up
Paytm	Finance and Banking	3.5	15	4.2M	100,000+	Free	0	Everyone	Money; Transcation; QR;	2023	1.0.1	4.0.3 and up
Google Pay	Finance and Banking	3.5	15	7.0M	50,000+	Free	0	Everyone	Money; Transcation; QR;	2023	1.0.0	4.0.3 and up
PhonePe	Finance and Banking	3.5	15	23M	10,000+	Free	0	Everyone	Money; Transcation; QR;	2023	2.0.0	4.0.3 and up
Dailyhunt	News and Information	3.5	15	6.0M	500,000+	Free	0	Everyone	News and Magazines; Daily News;	2023	2.2.4	4.0.3 and up
Inshorts	News and Information	3.5	15	25M	100,000+	Free	0	Everyone	News and Magazines; Daily News;	2023	2.2.6	4.0.3 and up
Google News	News and Information	3.5	15	6.1M	10,000+	Free	0	Everyone	News and Magazines; Daily News;	2023	6.2.0	4.0.3 and up
Udemy	Education	3.5	15	4.6M	100,000+	Free	0	Everyone	Education; Courses; Students;	2023	1.1.8	4.0.3 and up
BYJU'S - The Learning App	Education	3.5	15	4.2M	100,000+	Free	0	Everyone	Education; Courses; Students;	2023	1.2.4	4.0.3 and up
Duolingo	Education	3.5	15	9.2M	50,000+	Free	0	Everyone	Education; Courses; Students;	2023	2.2.4	4.0.3 and up
Amazon	E-commerce	3.5	15	5.2M	100,000+	Free	0	Everyone	E-commerce; Shopping; Delivery;	2023	1.0.1	4.0.3 and up
Flipkart	E-commerce	3.5	15	11M	100,000+	Free	0	Everyone	E-commerce; Shopping; Delivery;	2023	1.0.0	4.0.3 and up
Myntra	E-commerce	3.5	15	11M	10,000+	Free	0	Everyone	E-commerce; Shopping; Delivery;	2023	2.0.0	4.0.3 and up
Zomato	E-commerce	3.5	15	4.2M	100,000+	Free	0	Everyone	E-commerce; Food Delivery;	2023	1.0.1	4.0.3 and up
Meesho	E-commerce	3.5	15	9.2M	500,000+	Free	0	Everyone	E-commerce; Shopping; Delivery;	2023	1.0.0	4.0.3 and up
Swiggy	E-commerce	3.5	15	24M	5,000,000+	Free	0	Everyone	E-commerce; Food Delivery;	2023	2.0.0	4.0.3 and up
Free Fire	Gaming	3.5	15	Varies with device	10,000+	Free	0	Everyone	Game; Fight;	2023	1.1.8	4.0.3 and up
Ludo King	Gaming	3.5	15	11M	500,000+	Free	0	Everyone	Game;	2023	1.1.8	4.0.3 and up
Subway Surf	Gaming	3.5	15	9.4M	10,000+	Free	0	Everyone	Game; Run;	2023	1.1.8	4.0.3 and up
TempleRun	Gaming	3.2	2	15M	100,000+	Free	0	Everyone	Game; Run;	2023	1.0.1	4.0.3 and up
Candy Crush Saga	Gaming	3.75	2	10M	10,000,000+	Free	0	Everyone	Game; Candy;	2023	1.0.0	4.0.3 and up
