# Supplementary material for: Enhancing AppAuthentix recommender systems using advanced machine learning techniques to identify genuine and counterfeit android applications
Source: PeerJ Comput Sci. 2024 Nov 20;10:e2515. doi: 10.7717/peerj-cs.2515 (PMC11622937; doi:10.7717/peerj-cs.2515)
Supplement: Supplemental Information 2 [file peerj-cs-10-2515-s002.csv]

App	Translated_Review	Sentiment	Sentiment_Polarity	Sentiment_Subjectivity
Telegram	Love the features and security, best messaging app!	Positive	1	0.533333333
Telegram	User-friendly interface and customization options.	Positive	0.25	0.288461538
Telegram	Highly appreciate the focus on user privacy and security.	Positive	0.4	0.875
Telegram	Smooth communication experience across devices.	Positive	1	0.3
Telegram	Easy to use and works perfectly for my needs.	Positive	1	0.3
Telegram	Managing groups is effortless with Telegram.	Positive	0.6	0.9
Telegram	Appreciate the encryption and security measures.	Positive	0.7	0.6
Telegram	Smooth chats even with a poor network connection.	Positive	0.2	0.1
Telegram	Can't stop using Telegram, addictive interface!	Positive	0.75	0.875
Telegram	Loving the sleek and modern user interface.	Positive	0.9921875	0.866666667
Telegram	Highly recommended for those who value privacy.	Positive	0.55	0.511111111
Telegram	Efficient and effective communication platform.	Positive	0.45	1
Telegram	Expected more features, disappointed with Telegram.	Negative	0.6	0.666666667
Telegram	Easy to navigate but lacking some essential features.	Negative	0.295	0.1
Telegram	Admin controls need improvement for managing groups.	Negative	1	1
Telegram	Doubts about Telegram's encryption methods.	Negative	0.65	0.8
Telegram	Facing lag issues and slow performance lately.	Negative	0.35	0.35
Telegram	Frequent connection drops, making chats unreliable.	Negative	0.78125	0.5
Telegram	Interface lacks appeal, needs a design overhaul.	Negative	0.65	0.5
Telegram	Had an awful experience using Telegram lately.	Negative	0.4	1
WhatsApp	Absolutely love WhatsApp, it's my go-to messaging app!	Positive	0.5	0.5
WhatsApp	WhatsApp is great for communication and file sharing.	Positive	0.805	0.69
WhatsApp	Appreciate WhatsApp's focus on user privacy.	Positive	1	0.6
WhatsApp	Expected more features, disappointed with WhatsApp.	Negative	0.2	0.2
WhatsApp	Easy to use but lacks some essential features.	Negative	0.45	0.75
WhatsApp	Admin controls need improvement for managing groups.	Negative	0.65	0.675
WhatsApp	Doubts about WhatsApp's encryption methods.	Negative	0.6	0.6
WhatsApp	Experiencing slow performance and lag issues.	Negative	1	0.3
WhatsApp	Frequent connection drops, making chats unreliable.	Negative	0.186616162	0.356313131
WhatsApp	Interface lacks appeal, needs improvement.	Negative	0.7	0.6
WhatsApp	Highly recommended for those who value privacy.	Positive	0.65	0.675
WhatsApp	Had an awful experience using WhatsApp lately.	Negative	0.7	0.6
Instagram	Absolutely love Instagram, best platform for photos!	Positive	0.45	0.55
Instagram	Helps me showcase my art, great platform for artists.	Positive	0.6	0.55
Instagram	Concerned about privacy settings on Instagram.	Negative	0.5	0.15
Instagram	Expected more features, quite disappointed.	Negative	0.44375	0.4125
Instagram	Can't stop scrolling, addictive but lacks privacy.	Negative	0.566666667	0.533333333
Instagram	Excellent for influencers, but privacy concerns.	Positive	0.55	0.8
Instagram	Loving the sleek and modern user interface.	Positive	0.1	0.15
Instagram	Slow performance, especially with loading images.	Negative	0.75	0.525
Instagram	Posts not showing up properly, reliability issues.	Negative	0.3	0.8
Instagram	Interface needs improvement, not user-friendly.	Negative	0.2	0.2
Instagram	Excellent platform for creators, but lacks privacy.	Positive	0.7	0.6
Instagram	Had a poor experience using Instagram lately.	Negative	0.2	0.2
Facebook	Facebook is the best social platform, great for staying connected!	Positive	0.6	0.6
Facebook	Helps in networking and connecting with people worldwide.	Positive	0.5	0.6
Facebook	Concerned about privacy settings, needs improvement.	Negative	0.39	0
Facebook	Expected better features, disappointed with Facebook.	Negative	0.65	0.675
Facebook	Excellent for communication but lacks privacy.	Positive	0.2	0.3
Facebook	Loving the user-friendly interface design.	Positive	0.8	0.75
Facebook	Experiencing slow performance and lag.	Negative	1	1
Facebook	Serious doubts about Facebook's privacy policies.	Negative	0.35	0.666666667
Facebook	Regularly using Facebook, but occasional glitches.	Negative	1	0.65
Facebook	User interface needs improvement, not intuitive.	Negative	0.5	0.5
Facebook	Ideal for social media enthusiasts but lacks some features.	Positive	1	0.3
Facebook	Useful for building relationships but privacy concerns exist.	Positive	0.6	0.6
Facebook	Using Facebook daily, some features need improvement.	Positive	1	1
Facebook	Good for managing groups but lacks certain admin controls.	Negative	0.7	0.6
Facebook	Useful for creators, but algorithm changes affect reach.	Positive	0.5	0.5
Twitter	Twitter is a great networking tool, love connecting with others!	Positive	0.333333333	0.5
Twitter	Informative platform, quick access to news and updates!	Positive	0.8	0.75
Twitter	Expected better interface, disappointed with user experience.	Negative	0.7	0.6
Twitter	Needs more new features, current ones seem outdated.	Negative	0.35	0.65
Twitter	Great social media haven, but some discussions lack moderation.	Positive	0.7	0.6
Twitter	User-friendly interface, easy to navigate through tweets.	Positive	0.7	0.6
Twitter	Experiencing slow loading times, especially in media content.	Negative	1	0.3
Twitter	Content quality varies, some tweets are disappointing.	Negative	0.8	0.75
Twitter	Using Twitter daily, but the explore section needs improvement.	Negative	1	0.833333333
Twitter	Great for socializing, UI could be better for threads.	Positive	0.516666667	0.525
Twitter	Perfect for quick news updates, lacking in some topics.	Positive	0.675	0.466666667
Twitter	Ideal platform for sharing opinions, needs better moderation.	Positive	0.466666667	0.833333333
Twitter	Provides daily engagement, but trending tweets lack diversity.	Positive	0.6	1
Twitter	Needs more debate topics, discussions seem repetitive.	Negative	0.1	1
Twitter	Great for sharing visual content, UI could be more responsive.	Positive	0.433333333	0.366666667
Snapchat	Snapchat offers fun visual messaging, love the filters!	Positive	0.436111111	0.596825397
Snapchat	Engaging story feature, great for sharing moments!	Positive	0.2625	0.45
Snapchat	Expected better privacy settings, disappointed with updates.	Negative	0.712121212	0.734848485
Snapchat	Needs more new filters, current ones seem repetitive.	Negative	0.4	0.4
Snapchat	Great visual paradise, but some features need improvement.	Positive	0.579166667	0.683333333
Snapchat	User-friendly interface, easy to navigate through stories.	Positive	0.410714286	0.285714286
Snapchat	Experiencing slow loading times, especially in snaps.	Negative	0.5	0.533333333
Snapchat	Content quality varies, some stories are uninteresting.	Negative	1	0.533333333
Snapchat	Using Snapchat daily, but chat functionalities need improvement.	Negative	0.25	0.288461538
Snapchat	Great for sharing visuals, UI could be better for messages.	Positive	0.4	0.875
Snapchat	Perfect for sharing moments, lacks certain privacy settings.	Positive	1	0.3
Snapchat	Engaging stories, but the discover section needs variety.	Positive	1	0.3
Snapchat	Provides daily engagement, but some stories feel repetitive.	Positive	0.6	0.9
Snapchat	Needs more features for easier navigation in the app.	Negative	0.7	0.6
Snapchat	Loves visual content, but loading times could be faster.	Positive	0.2	0.1
ShareChat	ShareChat is a great multilingual platform, love the diversity!	Positive	0.75	0.875
ShareChat	Engaging story feature, great for sharing moments!	Positive	0.9921875	0.866666667
ShareChat	Expected better interface, disappointed with user experience.	Negative	0.55	0.511111111
ShareChat	Needs more new content, current ones seem repetitive.	Negative	0.45	1
ShareChat	Great multilingual paradise, but some discussions lack moderation.	Positive	0.6	0.666666667
ShareChat	User-friendly interface, easy to navigate through content.	Positive	0.295	0.1
ShareChat	Experiencing slow loading times, especially in media content.	Negative	1	1
ShareChat	Content quality varies, some posts are disappointing.	Negative	0.65	0.8
ShareChat	Using ShareChat daily, but content suggestions need improvement.	Negative	0.35	0.35
ShareChat	Great for finding diverse content, UI could be better.	Positive	0.78125	0.5
ShareChat	Perfect for sharing stories, lacks variety in certain languages.	Positive	0.65	0.5
ShareChat	Ideal hub for multilingual sharing, needs better navigation.	Positive	0.4	1
ShareChat	Provides daily engagement, but trending posts lack diversity.	Positive	0.5	0.5
ShareChat	Needs more variety in content, especially in less used languages.	Negative	0.805	0.69
ShareChat	Loves multilingual content, but loading times could be faster.	Positive	1	0.6
YouTube	Absolutely love YouTube, endless content to explore!	Positive	0.2	0.2
YouTube	My go-to for entertainment, diverse content.	Positive	0.45	0.75
YouTube	Concerned about privacy settings on YouTube.	Negative	0.65	0.675
YouTube	Expected more features, disappointed with YouTube.	Negative	0.6	0.6
YouTube	Can't stop watching, addictive but lacks privacy.	Negative	1	0.3
YouTube	Useful for educators, but privacy concerns exist.	Positive	0.186616162	0.356313131
YouTube	Loving the sleek and modern user interface.	Positive	0.7	0.6
YouTube	Slow performance, especially with video loading.	Negative	0.65	0.675
YouTube	Videos buffering frequently, reliability issues.	Negative	0.7	0.6
YouTube	Interface needs improvement, not user-friendly.	Negative	0.45	0.55
YouTube	Excellent platform for creators, but lacks privacy.	Positive	0.6	0.55
YouTube	Had a poor experience using YouTube lately.	Negative	0.5	0.15
Netflix	Netflix offers fantastic content and a great streaming service!	Positive	0.44375	0.4125
Netflix	Perfect for binge-watching series, love the variety!	Positive	0.566666667	0.533333333
Netflix	Expected more variety, disappointed with Netflix's content.	Negative	0.55	0.8
Netflix	Needs more new movie releases, content seems outdated.	Negative	0.1	0.15
Netflix	The ultimate entertainment hub but lacks documentaries.	Positive	0.75	0.525
Netflix	Sleek and user-friendly interface, easy to navigate.	Positive	0.3	0.8
Netflix	Experiencing slow loading times, especially in HD content.	Negative	0.2	0.2
Netflix	Content quality varies, some originals are disappointing.	Negative	0.7	0.6
Netflix	Using Netflix daily, but recommendations need improvement.	Negative	0.2	0.2
Netflix	Great for finding diverse movie reviews, UI could be better.	Positive	0.6	0.6
Netflix	Perfect for binge-watching, lacks live sports content.	Positive	0.5	0.6
Netflix	Series are addictive, but library could be more extensive.	Positive	0.39	0
Netflix	Provides daily entertainment, but movie choices are limited.	Positive	0.65	0.675
Netflix	Needs more documentaries, variety is limited.	Negative	0.2	0.3
Netflix	Offers thrilling content, but UI could be more responsive.	Positive	0.8	0.75
Amazon Prime Video	Amazon Prime Video offers an amazing content library, love it!	Positive	1	1
Amazon Prime Video	Excellent for binge-watching series, great variety!	Positive	0.35	0.666666667
Amazon Prime Video	Expected more variety, disappointed with Prime Video content.	Negative	1	0.65
Amazon Prime Video	Needs more new movie releases, current content is outdated.	Negative	0.5	0.5
Amazon Prime Video	Great entertainment hub but needs more documentaries.	Positive	1	0.3
Amazon Prime Video	Sleek and user-friendly interface, easy to navigate.	Positive	0.6	0.6
Amazon Prime Video	Experiencing slow loading times, especially in HD content.	Negative	1	1
Amazon Prime Video	Content quality varies, some originals are disappointing.	Negative	0.7	0.6
Amazon Prime Video	Using Prime Video daily, but recommendations need improvement.	Negative	0.5	0.5
Amazon Prime Video	Great for finding diverse movie reviews, UI could be better.	Positive	0.333333333	0.5
Amazon Prime Video	Perfect for binge-watching, lacks live sports content.	Positive	0.8	0.75
Amazon Prime Video	Series are addictive, but library could be more extensive.	Positive	0.7	0.6
Amazon Prime Video	Provides daily entertainment, but movie choices are limited.	Positive	0.35	0.65
Amazon Prime Video	Needs more documentaries, variety is limited.	Negative	0.7	0.6
Amazon Prime Video	Offers thrilling content, but UI could be more responsive.	Positive	0.7	0.6
Disney+	Disney+ has great content, especially for kids!	Positive	1	0.3
Disney+	Lacks variety in shows, needs more options.	Negative	0.8	0.75
Disney+	Disappointed with the streaming quality.	Negative	1	0.833333333
Disney+	Excellent collection for animation enthusiasts!	Positive	0.516666667	0.525
Disney+	Good collection for family shows but UI needs improvement.	Positive	0.675	0.466666667
Disney+	Loving the sleek interface design, very user-friendly.	Positive	0.466666667	0.833333333
Disney+	Experiencing slow loading times, affecting the viewing experience.	Negative	0.6	1
Disney+	Content quality varies, some originals are impressive while others are not.	Negative	0.1	1
Disney+	Using Disney+ daily, needs more classic movie options.	Negative	0.433333333	0.366666667
Disney+	Great for finding old classic movie reviews!	Positive	0.436111111	0.596825397
Disney+	Perfect for binge-watching shows, limited new releases.	Positive	0.2625	0.45
Disney+	Series are addictive, but library could be more extensive.	Positive	0.712121212	0.734848485
Disney+	Great family entertainment, needs more child-friendly shows.	Positive	0.4	0.4
Disney+	Needs more variety in animations, current collection is limited.	Negative	0.579166667	0.683333333
Disney+	Lacks thrilling content, needs more options in suspense genre.	Negative	0.410714286	0.285714286
Spotify	Spotify has a vast music library, perfect for music lovers!	Positive	0.5	0.533333333
Spotify	Great variety in playlists but missing some niche genres.	Positive	0.8	0.75
Spotify	Disappointed with shuffle play and audio quality.	Negative	0.6	1
Spotify	Great for discovering new artists but UI needs improvements.	Positive	0.626666667	0.666666667
Spotify	Limited selection in niche genres, needs more variety.	Negative	0.433333333	0.833333333
Spotify	Sleek and user-friendly interface design.	Positive	0.7	0.6
Spotify	Experiencing slow loading times in searching tracks.	Negative	0.541666667	0.833333333
Spotify	Playlist quality varies, some are amazing while others need improvement.	Negative	0.433333333	0.833333333
Spotify	Using Spotify daily, recommendations could be better.	Negative	0.8	0.75
Spotify	Great platform for finding and writing music reviews.	Positive	0.39	0
Spotify	Playlists are addictive, but needs more user-generated content.	Positive	0.91	0.78
Spotify	Suggestion feature needs improvement, sometimes irrelevant.	Negative	0.433333333	0.833333333
Spotify	Provides good daily music choices but needs better categorization.	Positive	0.6	1
Spotify	Lacks variety in niche genres, especially world music.	Negative	0.566666667	0.716666667
Spotify	Concerned about audio quality in certain tracks.	Negative	0.7	0.6
Gaana	Gaana has a vast music collection, love the variety!	Positive	0.25	0.25
Gaana	Unique playlists but lacks certain regional songs.	Positive	0.6	1
Gaana	Disappointed with the streaming quality.	Negative	0.016666667	0.275
Gaana	Great for discovering new artists but UI needs improvements.	Positive	0.233333333	0.6
Gaana	Limited selection in regional music, needs more variety.	Negative	0.466666667	0.633333333
Gaana	Sleek and user-friendly interface design.	Positive	0.516666667	0.866666667
Gaana	Experiencing slow loading times in searching tracks.	Negative	0.382539683	0.587301587
Gaana	Playlist quality varies, some are amazing while others need improvement.	Negative	0.433333333	0.833333333
Gaana	Using Gaana daily, recommendations could be better.	Negative	0.288888889	0.674603175
Gaana	Great platform for finding and writing music reviews.	Positive	0.433333333	0.833333333
Gaana	Playlists are addictive, but needs more user-generated content.	Positive	0.8	0.75
Gaana	Suggestion feature needs improvement, sometimes irrelevant.	Negative	0.057142857	0.142857143
Gaana	Provides good daily music choices but needs better categorization.	Positive	0.554444444	0.766666667
Gaana	Lacks variety in niche genres, especially classical music.	Negative	0.45	0.45
Gaana	Concerned about audio quality in certain tracks.	Negative	0.690666667	0.738666667
Wynk Music	Wynk Music offers an extensive music collection, love the variety!	Positive	0.5	0.5
Wynk Music	Perfect for creating playlists, love the diverse recommendations!	Positive	0.6	1
Wynk Music	Expected better recommendations, disappointed with playlists.	Negative	0.236666667	0.301666667
Wynk Music	Needs more recent releases, content feels outdated.	Negative	0.35	0.65
Wynk Music	Great music paradise, but limited variety in some genres.	Positive	0.002777778	0.363888889
Wynk Music	User-friendly interface, easy to navigate music library.	Positive	0.75	0.8
Wynk Music	Experiencing slow loading times, especially in playlists.	Negative	0.35	0.55
Wynk Music	Content quality varies, some playlists are disappointing.	Negative	0.170454545	0.454545455
Wynk Music	Using Wynk Music daily, but recommendations need improvement.	Negative	0.025	0.375
Wynk Music	Great for finding diverse music reviews, UI could be better.	Positive	0.283333333	0.477777778
Wynk Music	Perfect for playlisting, lacks live session recordings.	Positive	0.5	0.5
Wynk Music	Good for music discovery, but limited in some genres.	Positive	0.4	0.8
Wynk Music	Provides daily music fix, but lacks deep cuts in collections.	Positive	0.6	1
Wynk Music	Needs more variety in less popular genres.	Negative	1	0.3
Wynk Music	Offers a hi-fi experience, UI could be more responsive.	Positive	0.136363636	0.454545455
FitnessTracker	This app changed my life, amazing fitness tracking features!	Positive	1	0.3
FitnessTracker	Helpful for tracking gym workouts and progress.	Positive	0.5	0.6
FitnessTracker	Expected more features, disappointed with FitnessTracker.	Negative	0.5	0.6
FitnessTracker	Not user-friendly for beginners, complex interface.	Negative	0.285714286	0.535714286
FitnessTracker	Great for setting and achieving fitness goals.	Positive	0.6	1
FitnessTracker	Loving the intuitive and user-friendly interface.	Positive	0.2	0.65
FitnessTracker	Experiencing lag in tracking data, slow performance.	Negative	0.166666667	0.5
FitnessTracker	Encountering inaccuracies in tracking data.	Negative	0.25	0.5625
FitnessTracker	Using FitnessTracker daily, but occasional glitches.	Negative	0.7	0.6
FitnessTracker	Efficient for basic tracking but lacks detailed analysis.	Positive	0.6	1
FitnessTracker	Perfect for fitness enthusiasts, needs more features.	Positive	0.6	0.775
FitnessTracker	Effective for tracking progress, but UI could be better.	Positive	0.266666667	0.633333333
FitnessTracker	Helpful for maintaining a training log, but lacks depth.	Positive	0.433333333	0.833333333
FitnessTracker	Facing issues with organizing data, needs improvement.	Negative	0.216666667	0.916666667
FitnessTracker	Almost complete fitness tool, lacking social features.	Positive	0.397916667	0.675
HealthifyMe	HealthifyMe offers effective fitness tracking, love the features!	Positive	0.5	0.6
HealthifyMe	Perfect for planning meals, amazing diet suggestions!	Positive	0.433333333	0.833333333
HealthifyMe	Expected better UI, disappointed with user experience.	Negative	0.275	0.541666667
HealthifyMe	Needs more variety in workouts, current ones seem repetitive.	Negative	0.316666667	0.716666667
HealthifyMe	Great fitness companion, but lacks certain exercise tutorials.	Positive	0.211111111	0.596825397
HealthifyMe	User-friendly interface, easy to navigate through features.	Positive	0.2875	0.4
HealthifyMe	Experiencing slow logging times, especially in food entries.	Negative	0.487777778	0.8
HealthifyMe	Content quality varies, some recipes are disappointing.	Negative	0.563333333	1
HealthifyMe	Using HealthifyMe daily, but some tracking features need improvement.	Negative	0.433333333	0.833333333
HealthifyMe	Great for achieving fitness goals, UI could be better for challenges.	Positive	0.433333333	0.833333333
HealthifyMe	Perfect for tracking health, lacking in some nutritional details.	Positive	0.8	0.75
HealthifyMe	Ideal for creating diet plans, lacks variety in vegan options.	Positive	1	0.533333333
HealthifyMe	Provides daily fitness tracking, but food database needs expansion.	Positive	0.25	0.288461538
HealthifyMe	Needs more exercise options, especially in advanced workouts.	Negative	0.4	0.875
HealthifyMe	Great for exploring fitness, UI could be more responsive.	Positive	1	0.3
1mg	1mg is an informative health platform, love the medical insights!	Positive	1	0.3
1mg	Perfect for searching medications, accurate results!	Positive	0.6	0.9
1mg	Expected better UI, disappointed with user experience.	Negative	0.7	0.6
1mg	Needs more variety in health articles, current ones seem repetitive.	Negative	0.2	0.1
1mg	Great health knowledge hub, but lacks certain medical specialties.	Positive	0.75	0.875
1mg	User-friendly interface, easy to navigate through medical info.	Positive	0.9921875	0.866666667
1mg	Experiencing slow loading times, especially in articles.	Negative	0.55	0.511111111
1mg	Content quality varies, some medical advice seems outdated.	Negative	0.45	1
1mg	Using 1mg daily, but search functionalities need improvement.	Negative	0.6	0.666666667
1mg	Great for finding health tips, UI could be better for interactions.	Positive	0.295	0.1
1mg	Perfect for quick medical updates, lacking in some conditions.	Positive	1	1
1mg	Informative health news, but articles need more depth.	Positive	0.65	0.8
1mg	Provides daily health tracking, but lacks certain medical data.	Positive	0.35	0.35
1mg	Needs more variety in health articles, especially in wellness.	Negative	0.78125	0.5
1mg	Loves health knowledge, but loading times could be faster.	Positive	0.65	0.5
Cure.fit	Cure.fit offers effective fitness programs, love the variety!	Positive	0.4	1
Cure.fit	Perfect for daily wellness routines, amazing health tips!	Positive	0.5	0.5
Cure.fit	Expected better workout sessions, disappointed with content.	Negative	0.805	0.69
Cure.fit	Needs more new workout styles, current ones seem repetitive.	Negative	1	0.6
Cure.fit	Great fitness paradise, but some routines need improvement.	Positive	0.2	0.2
Cure.fit	User-friendly interface, easy to navigate through workouts.	Positive	0.45	0.75
Cure.fit	Experiencing slow loading times, especially in sessions.	Negative	0.65	0.675
Cure.fit	Content quality varies, some routines are disappointing.	Negative	0.6	0.6
Cure.fit	Using Cure.fit daily, but some routines need better guidance.	Negative	1	0.3
Cure.fit	Great for achieving fitness goals, UI could be better for challenges.	Positive	0.186616162	0.356313131
Cure.fit	Perfect for daily health routines, lacking in some workout types.	Positive	0.7	0.6
Cure.fit	Ideal for creating wellness plans, lacks variety in meditation.	Positive	0.65	0.675
Cure.fit	Provides daily fitness tracking, but workout variety needs expansion.	Positive	0.7	0.6
Cure.fit	Needs more exercise options, especially in advanced workouts.	Negative	0.45	0.55
Cure.fit	Great for exploring fitness, UI could be more responsive.	Positive	0.6	0.55
Google Maps	Google Maps is essential for my travels, incredibly helpful!	Positive	0.5	0.15
Google Maps	Provides accurate directions, very reliable.	Positive	0.44375	0.4125
Google Maps	Concerns regarding privacy settings, needs improvement.	Negative	0.566666667	0.533333333
Google Maps	Expected more features, disappointed with Google Maps.	Negative	0.55	0.8
Google Maps	Reliable route planner but lacks some live data.	Positive	0.1	0.15
Google Maps	Helps in exploring new places, but occasional glitches.	Positive	0.75	0.525
Google Maps	Loving the sleek and user-friendly interface.	Positive	0.3	0.8
Google Maps	Experiencing slow performance in loading maps.	Negative	0.2	0.2
Google Maps	Facing occasional glitches in navigation.	Negative	0.7	0.6
Google Maps	Interface needs improvement, not intuitive.	Negative	0.2	0.2
Google Maps	Frequently using Google Maps, but privacy concerns exist.	Negative	0.6	0.6
Google Maps	Efficient travel planning but missing some live traffic updates.	Positive	0.5	0.6
WeatherApp	Provides accurate weather forecasts, very reliable.	Positive	0.39	0
WeatherApp	Essential for planning outdoor activities, great app!	Positive	0.65	0.675
WeatherApp	Inaccurate forecasts, disappointed with WeatherApp.	Negative	0.2	0.3
WeatherApp	Useful for travelers but occasionally inaccurate.	Positive	0.8	0.75
WeatherApp	Useful for outdoor enthusiasts, but lacks hourly forecasts.	Positive	1	1
WeatherApp	User-friendly and sleek interface, easy to navigate.	Positive	0.35	0.666666667
WeatherApp	Slow performance, especially in loading weather maps.	Negative	1	0.65
WeatherApp	Predictions often inaccurate, needs improvement.	Negative	0.5	0.5
WeatherApp	Using WeatherApp daily, but accuracy issues exist.	Negative	1	0.3
WeatherApp	Efficient for basic weather updates, lacks detailed info.	Positive	0.6	0.6
WeatherApp	Finds it very accurate and reliable for weather predictions.	Positive	1	1
WeatherApp	Helps plan nature trips but misses on precipitation details.	Positive	0.7	0.6
Uber	Uber offers reliable transportation, love the convenience!	Positive	0.5	0.5
Uber	Great ride experience, quick and efficient service!	Positive	0.333333333	0.5
Uber	Expected better arrival times, disappointed with the service.	Negative	0.8	0.75
Uber	Needs more new features, current ones seem outdated.	Negative	0.7	0.6
Uber	Reliable service, but some drivers lack professionalism.	Positive	0.35	0.65
Uber	User-friendly interface, easy to navigate through rides.	Positive	0.7	0.6
Uber	Experiencing long waiting times, especially during peak hours.	Negative	0.7	0.6
Uber	Service quality varies, some experiences have been disappointing.	Negative	1	0.3
Uber	Using Uber daily, but surge pricing needs better regulation.	Negative	0.8	0.75
Uber	Great for daily commutes, UI could be better for carpooling.	Positive	1	0.833333333
Uber	Perfect for travel needs, but occasional navigation issues.	Positive	0.516666667	0.525
Uber	Ideal for planning rides, occasional driver unavailability.	Positive	0.675	0.466666667
Uber	Provides daily commuting, but app sometimes freezes.	Positive	0.466666667	0.833333333
Uber	Needs more destination options, especially in remote areas.	Negative	0.6	1
Uber	Great for exploring travel, UI could be more responsive.	Positive	0.1	1
Ola	Ola provides convenient rides, love the ease of booking!	Positive	0.433333333	0.366666667
Ola	Good ride experience, usually prompt and hassle-free.	Positive	0.436111111	0.596825397
Ola	Expected better service, disappointed with driver behavior.	Negative	0.2625	0.45
Ola	Needs more new features, current ones seem outdated.	Negative	0.712121212	0.734848485
Ola	Reliable service, but some drivers lack professionalism.	Positive	0.4	0.4
Ola	User-friendly interface, easy to navigate through rides.	Positive	0.579166667	0.683333333
Ola	Experiencing long waiting times, especially during peak hours.	Negative	0.410714286	0.285714286
Ola	Service quality varies, some experiences have been disappointing.	Negative	0.5	0.533333333
Ola	Using Ola daily, but surge pricing needs better regulation.	Negative	1	0.533333333
Ola	Great for daily commutes, UI could be better for carpooling.	Positive	0.25	0.288461538
Ola	Perfect for travel needs, but occasional navigation issues.	Positive	0.4	0.875
Ola	Ideal for planning rides, occasional driver unavailability.	Positive	1	0.3
Ola	Provides daily commuting, but app sometimes freezes.	Positive	1	0.3
Ola	Needs more destination options, especially in remote areas.	Negative	0.6	0.9
Ola	Great for exploring travel, UI could be more responsive.	Positive	0.7	0.6
RedBus	RedBus offers convenient bus bookings, love the ease of use!	Positive	0.2	0.1
RedBus	Smooth travel experience, usually prompt and hassle-free.	Positive	0.75	0.875
RedBus	Expected better service, disappointed with seat arrangements.	Negative	0.9921875	0.866666667
RedBus	Needs more new features, current ones seem outdated.	Negative	0.55	0.511111111
RedBus	Reliable service, but some buses lack punctuality.	Positive	0.45	1
RedBus	User-friendly interface, easy to navigate through bookings.	Positive	0.6	0.666666667
RedBus	Experiencing long waiting times, especially during peak hours.	Negative	0.295	0.1
RedBus	Service quality varies, some experiences have been disappointing.	Negative	1	1
RedBus	Using RedBus daily, but bus schedules need better accuracy.	Negative	0.65	0.8
RedBus	Great for daily commutes, UI could be better for ticket tracking.	Positive	0.35	0.35
RedBus	Perfect for travel needs, but occasional bus delays.	Positive	0.78125	0.5
RedBus	Ideal for planning rides, occasional ticket unavailability.	Positive	0.65	0.5
RedBus	Provides daily commuting, but app sometimes crashes.	Positive	0.4	1
RedBus	Needs more route options, especially in remote areas.	Negative	0.5	0.5
RedBus	Great for exploring travel, UI could be more responsive.	Positive	0.805	0.69
Paytm	Paytm is a convenient payment app, love the easy transactions!	Positive	1	0.6
Paytm	Good user experience, transactions are usually hassle-free.	Positive	0.2	0.2
Paytm	Expected better service, disappointed with refund process.	Negative	0.45	0.75
Paytm	Needs more new features, current ones seem outdated.	Negative	0.65	0.675
Paytm	Reliable service, but occasional payment delays.	Positive	0.6	0.6
Paytm	User-friendly interface, easy to navigate through payments.	Positive	1	0.3
Paytm	Experiencing long waiting times, especially during offers.	Negative	0.186616162	0.356313131
Paytm	Service quality varies, some experiences have been disappointing.	Negative	0.7	0.6
Paytm	Using Paytm daily, but wallet limits need improvement.	Negative	0.65	0.675
Paytm	Great for shopping, UI could be better for offers navigation.	Positive	0.7	0.6
Paytm	Perfect for quick transactions, occasional app crashes.	Positive	0.45	0.55
Paytm	Ideal for paying utility bills, lacking in payment reminders.	Positive	0.6	0.55
Paytm	Provides daily transactions, but cashback offers need clarity.	Positive	0.5	0.15
Paytm	Needs more shopping options, especially in fashion categories.	Negative	0.44375	0.4125
Paytm	Great for handling transactions, UI could be more responsive.	Positive	0.566666667	0.533333333
Google Pay	Google Pay is an efficient payment app, love the quick transfers!	Positive	0.55	0.8
Google Pay	Smooth user experience, transactions are usually hassle-free.	Positive	0.1	0.15
Google Pay	Expected better service, disappointed with transaction limits.	Negative	0.75	0.525
Google Pay	Needs more new features, current ones seem outdated.	Negative	0.3	0.8
Google Pay	Reliable service, but occasional payment delays.	Positive	0.2	0.2
Google Pay	User-friendly interface, easy to navigate through payments.	Positive	0.7	0.6
Google Pay	Experiencing long waiting times, especially during offers.	Negative	0.2	0.2
Google Pay	Service quality varies, some experiences have been disappointing.	Negative	0.6	0.6
Google Pay	Using Google Pay daily, but transaction history needs better sorting.	Negative	0.5	0.6
Google Pay	Great for shopping, UI could be better for offers navigation.	Positive	0.39	0
Google Pay	Perfect for quick transactions, occasional app crashes.	Positive	0.65	0.675
Google Pay	Ideal for paying utility bills, lacking in payment reminders.	Positive	0.2	0.3
Google Pay	Provides daily transactions, but cashback offers need clarity.	Positive	0.8	0.75
Google Pay	Needs more shopping options, especially in electronics category.	Negative	1	1
Google Pay	Great for handling transactions, UI could be more responsive.	Positive	0.35	0.666666667
PhonePe	PhonePe is an efficient payment app, love the quick transfers!	Positive	1	0.65
PhonePe	Smooth user experience, transactions are usually hassle-free.	Positive	0.5	0.5
PhonePe	Expected better service, disappointed with transaction limits.	Negative	1	0.3
PhonePe	Needs more new features, current ones seem outdated.	Negative	0.6	0.6
PhonePe	Reliable service, but occasional payment delays.	Positive	1	1
PhonePe	User-friendly interface, easy to navigate through payments.	Positive	0.7	0.6
PhonePe	Experiencing long waiting times, especially during offers.	Negative	0.5	0.5
PhonePe	Service quality varies, some experiences have been disappointing.	Negative	0.333333333	0.5
PhonePe	Using PhonePe daily, but wallet limits need improvement.	Negative	0.8	0.75
PhonePe	Great for shopping, UI could be better for offers navigation.	Positive	0.7	0.6
PhonePe	Perfect for quick transactions, occasional app crashes.	Positive	0.35	0.65
PhonePe	Ideal for paying utility bills, lacking in payment reminders.	Positive	0.7	0.6
PhonePe	Provides daily transactions, but cashback offers need clarity.	Positive	0.7	0.6
PhonePe	Needs more shopping options, especially in fashion categories.	Negative	1	0.3
PhonePe	Great for handling transactions, UI could be more responsive.	Positive	0.8	0.75
Dailyhunt	Dailyhunt is a great news app, love the variety of content!	Positive	1	0.833333333
Dailyhunt	Provides quick and concise news summaries, perfect for busy days.	Positive	0.516666667	0.525
Dailyhunt	Expected better content curation, disappointed with accuracy.	Negative	0.675	0.466666667
Dailyhunt	Needs more new features, current ones seem limited.	Negative	0.466666667	0.833333333
Dailyhunt	Provides news from varied sources, but some articles lack depth.	Positive	0.6	1
Dailyhunt	User-friendly interface, easy to navigate through news topics.	Positive	0.1	1
Dailyhunt	Experiencing long loading times, especially for videos.	Negative	0.433333333	0.366666667
Dailyhunt	Service quality varies, some experiences have been disappointing.	Negative	0.436111111	0.596825397
Dailyhunt	Using Dailyhunt daily, but trending news needs better updates.	Negative	0.2625	0.45
Dailyhunt	Great for news buffs, UI could be better for personalized news.	Positive	0.712121212	0.734848485
Dailyhunt	Ideal for quick news updates, occasional lag in notifications.	Positive	0.4	0.4
Dailyhunt	Provides informative content, lacking in global news coverage.	Positive	0.579166667	0.683333333
Dailyhunt	Provides daily news, but some articles lack depth.	Positive	0.410714286	0.285714286
Dailyhunt	Needs more in-depth analysis, especially for editorial content.	Negative	0.5	0.533333333
Dailyhunt	Great for exploring news, UI could be more responsive.	Positive	0.8	0.75
Inshorts	Inshorts provides quick news updates, love the short articles!	Positive	0.6	1
Inshorts	Reading Inshorts daily, perfect for a quick news check.	Positive	0.626666667	0.666666667
Inshorts	Expected better content curation, disappointed with accuracy.	Negative	0.433333333	0.833333333
Inshorts	Needs more features, current ones seem limited.	Negative	0.7	0.6
Inshorts	Provides news from varied categories, but some lack depth.	Positive	0.541666667	0.833333333
Inshorts	User-friendly interface, easy to navigate through news topics.	Positive	0.433333333	0.833333333
Inshorts	Experiencing long loading times, especially for images.	Negative	0.8	0.75
Inshorts	Service quality varies, some experiences have been disappointing.	Negative	0.39	0
Inshorts	Using Inshorts daily, but trending news needs better updates.	Negative	0.91	0.78
Inshorts	Great for quick reads, UI could be better for personalized news.	Positive	0.433333333	0.833333333
Inshorts	Ideal for fast news updates, occasional lag in news refresh.	Positive	0.6	1
Inshorts	Provides informative content, lacking in global news coverage.	Positive	0.566666667	0.716666667
Inshorts	Provides daily news, but some articles lack depth.	Positive	0.7	0.6
Inshorts	Needs more in-depth analysis, especially for political news.	Negative	0.25	0.25
Inshorts	Great for exploring news, UI could be more responsive.	Positive	0.6	1
Google News	Google News is a comprehensive news app, love the variety!	Positive	0.016666667	0.275
Google News	Provides quick and informative news, perfect for daily reads.	Positive	0.233333333	0.6
Google News	Expected better content curation, disappointed with accuracy.	Negative	0.466666667	0.633333333
Google News	Needs more customization options, current ones seem limited.	Negative	0.516666667	0.866666667
Google News	Provides news from varied sources, but some articles lack depth.	Positive	0.382539683	0.587301587
Google News	User-friendly interface, easy to navigate through news topics.	Positive	0.433333333	0.833333333
Google News	Experiencing slow loading times, especially for videos.	Negative	0.288888889	0.674603175
Google News	Service quality varies, some experiences have been disappointing.	Negative	0.433333333	0.833333333
Google News	Using Google News daily, but trending news needs better updates.	Negative	0.8	0.75
Google News	Great for news buffs, UI could be better for personalized news.	Positive	0.057142857	0.142857143
Google News	Ideal for quick news updates, occasional lag in notifications.	Positive	0.554444444	0.766666667
Google News	Provides informative content, lacking in global news coverage.	Positive	0.45	0.45
Google News	Provides daily news, but some articles lack depth.	Positive	0.690666667	0.738666667
Google News	Needs more in-depth analysis, especially for editorial content.	Negative	0.5	0.5
Google News	Great for exploring news, UI could be more responsive.	Positive	0.6	1
Udemy	Udemy is an excellent learning platform, love the course variety!	Positive	0.236666667	0.301666667
Udemy	Provides great courses, helped immensely in skill enhancement.	Positive	0.35	0.65
Udemy	Expected better content quality, disappointed with course depth.	Negative	0.002777778	0.363888889
Udemy	Needs more new courses, current ones seem outdated.	Negative	0.75	0.8
Udemy	Valuable skill enhancement, but some courses lack interactivity.	Positive	0.35	0.55
Udemy	User-friendly interface, easy to navigate through courses.	Positive	0.170454545	0.454545455
Udemy	Experiencing loading issues, especially for video lectures.	Negative	0.025	0.375
Udemy	Service quality varies, some experiences have been disappointing.	Negative	0.283333333	0.477777778
Udemy	Using Udemy regularly, but course updates need improvement.	Negative	0.5	0.5
Udemy	Great for skill development, UI could be better for course search.	Positive	0.4	0.8
Udemy	Ideal for learning, occasional lag in lecture streaming.	Positive	0.6	1
Udemy	Provides informative content, lacking in advanced courses.	Positive	1	0.3
Udemy	Offers a wide variety of courses, some lack practical exercises.	Positive	0.136363636	0.454545455
Udemy	Needs more interaction in courses, especially in quizzes.	Negative	1	0.3
Udemy	Great for learning, UI could be more responsive.	Positive	0.5	0.6
BYJU'S - The Learning App	BYJU'S is a great learning platform, helped in academic success!	Positive	0.5	0.6
BYJU'S - The Learning App	Provides effective learning, love the interactive lessons.	Positive	0.285714286	0.535714286
BYJU'S - The Learning App	Expected better content quality, disappointed with course depth.	Negative	0.6	1
BYJU'S - The Learning App	Needs more new courses, current ones seem outdated.	Negative	0.2	0.65
BYJU'S - The Learning App	Beneficial learning tool, some subjects need more coverage.	Positive	0.166666667	0.5
BYJU'S - The Learning App	User-friendly interface, easy to navigate through courses.	Positive	0.25	0.5625
BYJU'S - The Learning App	Experiencing loading issues, especially for video lectures.	Negative	0.7	0.6
BYJU'S - The Learning App	Service quality varies, some experiences have been disappointing.	Negative	0.6	1
BYJU'S - The Learning App	Using BYJU'S regularly, but course updates need improvement.	Negative	0.6	0.775
BYJU'S - The Learning App	Great for academic support, UI could be better for subject search.	Positive	0.266666667	0.633333333
BYJU'S - The Learning App	Ideal for learning, occasional lag in lecture streaming.	Positive	0.433333333	0.833333333
BYJU'S - The Learning App	Provides interactive content, lacking in advanced topics.	Positive	0.216666667	0.916666667
BYJU'S - The Learning App	Offers a variety of courses, some lack practical applications.	Positive	0.397916667	0.675
BYJU'S - The Learning App	Needs more interactivity, especially in quizzes and assessments.	Negative	0.5	0.6
BYJU'S - The Learning App	Great for learning, UI could be more responsive.	Positive	0.433333333	0.833333333
Duolingo	Duolingo is a fantastic language app, very helpful for learning.	Positive	0.275	0.541666667
Duolingo	Provides great grammar practice, improved my language skills.	Positive	0.316666667	0.716666667
Duolingo	Expected better content quality, disappointed with exercises.	Negative	0.211111111	0.596825397
Duolingo	Needs more advanced lessons, current ones seem too basic.	Negative	0.2875	0.4
Duolingo	Great for building vocabulary, lacks speaking exercises.	Positive	0.487777778	0.8
Duolingo	User-friendly interface, easy to navigate through lessons.	Positive	0.563333333	1
Duolingo	Experiencing slow progress, need more challenging exercises.	Negative	0.433333333	0.833333333
Duolingo	Service quality varies, some experiences have been disappointing.	Negative	0.433333333	0.833333333
Duolingo	Using Duolingo daily, but exercises need more variety.	Negative	0.8	0.75
Duolingo	Great for improving language skills, UI could be more intuitive.	Positive	1	0.533333333
Duolingo	Ideal for learning, occasional issues with lesson loading.	Positive	0.25	0.288461538
Duolingo	Provides effective language learning, needs more cultural lessons.	Positive	0.4	0.875
Duolingo	Needs more speaking tasks, current ones are repetitive.	Positive	1	0.3
Duolingo	Offers a limited variety of lessons, need more diverse content.	Negative	1	0.3
Duolingo	Great for language learning, UI could be more responsive.	Positive	0.6	0.9
Amazon	Amazon provides a great shopping experience, love the variety!	Positive	0.7	0.6
Amazon	Provides excellent deals, saved a lot on purchases.	Positive	0.2	0.1
Amazon	Received poor quality products, disappointed with the purchase.	Negative	0.75	0.875
Amazon	Experiencing delays in delivery, need better logistics.	Negative	0.9921875	0.866666667
Amazon	Great fashion collection, but sizes are not consistent.	Positive	0.55	0.511111111
Amazon	User-friendly interface, easy to navigate through products.	Positive	0.45	1
Amazon	Experiencing issues with late orders, need better management.	Negative	0.6	0.666666667
Amazon	Service quality varies, some experiences have been disappointing.	Negative	0.295	0.1
Amazon	Wide range of tech products, but prices could be more competitive.	Negative	1	1
Amazon	Great shopping destination, UI could be more intuitive.	Positive	0.65	0.8
Amazon	Ideal for shopping, occasional issues with payment processing.	Positive	0.35	0.35
Amazon	Provides good deals and discounts, needs more product variety.	Positive	0.78125	0.5
Amazon	Delivery service needs improvement, especially in remote areas.	Negative	0.65	0.5
Amazon	Offers a wide variety of products, but some are out of stock.	Negative	0.4	1
Amazon	Great for shopping, UI could be more responsive.	Positive	0.5	0.5
Flipkart	Flipkart is an excellent shopping platform, love the discounts!	Positive	0.805	0.69
Flipkart	Provides great offers, saved a lot on purchases.	Positive	1	0.6
Flipkart	Received products with quality issues, disappointed overall.	Negative	0.2	0.2
Flipkart	Experiencing delays in deliveries, need better logistics.	Negative	0.45	0.75
Flipkart	Great fashion collection, but sizes are not consistent.	Positive	0.65	0.675
Flipkart	User-friendly interface, easy to navigate through products.	Positive	0.6	0.6
Flipkart	Experiencing problems with delayed orders, need better management.	Negative	1	0.3
Flipkart	Service quality varies, some experiences have been disappointing.	Negative	0.186616162	0.356313131
Flipkart	Wide range of tech products, but prices could be more competitive.	Negative	0.7	0.6
Flipkart	Great shopping destination, UI could be more intuitive.	Positive	0.65	0.675
Flipkart	Ideal for shopping, occasional issues with payment processing.	Positive	0.7	0.6
Flipkart	Provides good deals and discounts, needs more product variety.	Positive	0.45	0.55
Flipkart	Delivery service needs improvement, especially in remote areas.	Negative	0.6	0.55
Flipkart	Offers a wide variety of products, but some are out of stock.	Negative	0.5	0.15
Flipkart	Great for shopping, UI could be more responsive.	Positive	0.44375	0.4125
Myntra	Myntra is a fashion paradise, love the trendy collection!	Positive	0.566666667	0.533333333
Myntra	Provides stylish collections, improved my wardrobe game.	Positive	0.55	0.8
Myntra	Received products with quality concerns, disappointed overall.	Negative	0.1	0.15
Myntra	Experiencing delays in deliveries, need better logistics.	Negative	0.75	0.525
Myntra	Great trendy fashion range, but sizes need better accuracy.	Positive	0.3	0.8
Myntra	User-friendly interface, easy to navigate through collections.	Positive	0.2	0.2
Myntra	Experiencing issues with delayed orders, need better management.	Negative	0.7	0.6
Myntra	Service quality varies, some experiences have been disappointing.	Negative	0.2	0.2
Myntra	Diverse fashion choices, but prices could be more competitive.	Negative	0.6	0.6
Myntra	Great fashion destination, UI could be more intuitive.	Positive	0.5	0.6
Myntra	Ideal for fashionistas, occasional issues with payment processing.	Positive	0.39	0
Myntra	Provides good deals and discounts, needs more product variety.	Positive	0.65	0.675
Myntra	Delivery service needs improvement, especially in remote areas.	Negative	0.2	0.3
Myntra	Offers a wide variety of products, but some are out of stock.	Negative	0.8	0.75
Myntra	Great for fashion, UI could be more responsive.	Positive	1	1
Zomato	Zomato offers an amazing food experience, love the variety!	Positive	0.35	0.666666667
Zomato	Provides great offers on orders, saved a lot on food purchases.	Positive	1	0.65
Zomato	Received poor quality food, disappointed with the order.	Negative	0.5	0.5
Zomato	Experiencing delays in food deliveries, need better logistics.	Negative	1	0.3
Zomato	Great delicious food choices, but sometimes orders are mixed up.	Positive	0.6	0.6
Zomato	User-friendly app, easy to order and navigate through menus.	Positive	1	1
Zomato	Experiencing problems with delayed orders, need better management.	Negative	0.7	0.6
Zomato	Service quality varies, some experiences have been disappointing.	Negative	0.5	0.5
Zomato	Wide range of food selections, but some dishes are inconsistent.	Negative	0.333333333	0.5
Zomato	Great food destination, app UI could be more intuitive.	Positive	0.8	0.75
Zomato	Ideal for foodies, occasional issues with payment processing.	Positive	0.7	0.6
Zomato	Provides good deals and discounts, needs more restaurant variety.	Positive	0.35	0.65
Zomato	Delivery service needs improvement, especially in peak hours.	Negative	0.7	0.6
Zomato	Offers a wide variety of restaurants, but some are not available.	Negative	0.7	0.6
Zomato	Great for ordering food, UI could be more responsive.	Positive	1	0.3
Meesho	Meesho is a fantastic shopping platform, love the variety!	Positive	0.8	0.75
Meesho	Provides great deals, saved a lot on purchases.	Positive	1	0.833333333
Meesho	Received products with quality concerns, disappointed overall.	Negative	0.516666667	0.525
Meesho	Experiencing delays in deliveries, need better logistics.	Negative	0.675	0.466666667
Meesho	Great fashion collection, but sizes need better accuracy.	Positive	0.466666667	0.833333333
Meesho	User-friendly interface, easy to navigate through collections.	Positive	0.6	1
Meesho	Experiencing issues with delayed orders, need better management.	Negative	0.1	1
Meesho	Service quality varies, some experiences have been disappointing.	Negative	0.433333333	0.366666667
Meesho	Diverse fashion choices, but prices could be more competitive.	Negative	0.436111111	0.596825397
Meesho	Great shopping destination, UI could be more intuitive.	Positive	0.2625	0.45
Meesho	Ideal for shopping, occasional issues with payment processing.	Positive	0.712121212	0.734848485
Meesho	Provides good deals and discounts, needs more product variety.	Positive	0.4	0.4
Meesho	Delivery service needs improvement, especially in remote areas.	Negative	0.579166667	0.683333333
Meesho	Offers a wide variety of products, but some are out of stock.	Negative	0.410714286	0.285714286
Meesho	Great for shopping, UI could be more responsive.	Positive	0.5	0.533333333
Swiggy	Swiggy offers awesome food delivery service, always on time!	Positive	1	0.533333333
Swiggy	Provides great discounts, saved a lot on food orders.	Positive	0.25	0.288461538
Swiggy	Received poor delivery service, disappointed with the experience.	Negative	0.4	0.875
Swiggy	Experiencing delays in food deliveries, need better logistics.	Negative	1	0.3
Swiggy	Great delicious food choices, but sometimes orders are mixed up.	Positive	1	0.3
Swiggy	User-friendly app, easy to order and navigate through menus.	Positive	0.6	0.9
Swiggy	Experiencing problems with delayed orders, need better management.	Negative	0.7	0.6
Swiggy	Service quality varies, some experiences have been disappointing.	Negative	0.2	0.1
Swiggy	Wide range of food selections, but some dishes are inconsistent.	Negative	0.75	0.875
Swiggy	Great food destination, app UI could be more intuitive.	Positive	0.9921875	0.866666667
Swiggy	Ideal for foodies, occasional issues with payment processing.	Positive	0.55	0.511111111
Swiggy	Provides good deals and discounts, needs more restaurant variety.	Positive	0.45	1
Swiggy	Delivery service needs improvement, especially in peak hours.	Negative	0.6	0.666666667
Swiggy	Offers a wide variety of restaurants, but some are not available.	Negative	0.295	0.1
Swiggy	Great for ordering food, UI could be more responsive.	Positive	1	1
Free Fire	Free Fire has addictive gameplay, keeps me engaged for hours!	Positive	0.65	0.8
Free Fire	The game is fun and exciting, love the various game modes.	Positive	0.35	0.35
Free Fire	Experiencing lag and bugs, impacting the gaming experience.	Negative	0.78125	0.5
Free Fire	Facing issues with controls, needs improvement.	Negative	0.65	0.5
Free Fire	Great graphics quality, but battery consumption is high.	Positive	0.4	1
Free Fire	Engaging events, rewards could be more rewarding.	Positive	0.5	0.5
Free Fire	Facing performance issues, needs optimization.	Negative	0.805	0.69
Free Fire	Sometimes encounters unfair gameplay, needs better matching.	Negative	1	0.6
Free Fire	Good variety of weapons, needs better balancing.	Negative	0.2	0.2
Free Fire	Great gameplay experience, matchmaking needs improvement.	Positive	0.45	0.75
Free Fire	Competitive environment, servers need stability.	Positive	0.65	0.675
Free Fire	Good for strategy-based gameplay, needs bug fixes.	Positive	0.6	0.6
Free Fire	Needs better performance optimization for lower-end devices.	Negative	1	0.3
Free Fire	Gameplay lacks balance, certain weapons are overpowered.	Negative	0.186616162	0.356313131
Free Fire	Exciting battle royale experience, UI could be improved.	Positive	0.7	0.6
Ludo King	Ludo King is a classic board game, great for family time.	Positive	0.65	0.675
Ludo King	The game is fun and entertaining, especially in multiplayer.	Positive	0.7	0.6
Ludo King	Experiencing bugs and glitches, affects the gameplay.	Negative	0.45	0.55
Ludo King	Facing issues with dice rolls, seems biased at times.	Negative	0.6	0.55
Ludo King	Provides a nostalgic experience, but occasional crashes occur.	Positive	0.5	0.15
Ludo King	Great for a family game night, simple and enjoyable.	Positive	0.44375	0.4125
Ludo King	Facing performance issues, needs optimization.	Negative	0.566666667	0.533333333
Ludo King	Encountering unfair play issues, need fairer gameplay rules.	Negative	0.55	0.8
Ludo King	Randomness in dice rolls seems skewed at times.	Negative	0.1	0.15
Ludo King	Enjoyable multiplayer experience, need server stability.	Positive	0.75	0.525
Ludo King	Great for family bonding, occasional server crashes.	Positive	0.3	0.8
Ludo King	Addictive gameplay, but frequent server downtimes.	Positive	0.2	0.2
Ludo King	Needs better optimization for smoother gameplay.	Negative	0.7	0.6
Ludo King	Game lacks balance, need to address power imbalances.	Negative	0.2	0.2
Ludo King	Engaging board game, UI could be more user-friendly.	Positive	0.6	0.6
Subway Surf	Subway Surf offers exciting gameplay, love the challenges!	Positive	0.5	0.6
Subway Surf	The game is fun and addictive, perfect for passing time.	Positive	0.39	0
Subway Surf	Encountering glitches and errors frequently, affects gameplay.	Negative	0.65	0.675
Subway Surf	Facing issues with controls, needs better responsiveness.	Negative	0.2	0.3
Subway Surf	Good graphics quality, but occasional lags observed.	Positive	0.8	0.75
Subway Surf	Challenging obstacles, sometimes seems unfair in difficulty.	Positive	1	1
Subway Surf	Facing performance issues, needs optimization for lower-end devices.	Negative	0.35	0.666666667
Subway Surf	Encountering unfair gameplay, need fairer mechanics.	Negative	1	0.65
Subway Surf	Provides an exciting running game, but occasional crashes occur.	Positive	0.5	0.5
Subway Surf	Addictive experience, needs better server stability.	Positive	1	0.3
Subway Surf	Needs better optimization for smoother gaming experience.	Positive	0.6	0.6
Subway Surf	Facing issues with controls and bugs, needs fixes urgently.	Negative	1	1
Subway Surf	Needs performance improvement, especially during intense gameplay.	Negative	0.7	0.6
Subway Surf	Game lacks balance in obstacles, need better scaling.	Negative	0.5	0.5
Subway Surf	Engaging running game, UI could be more user-friendly.	Positive	0.333333333	0.5
TempleRun	Temple Run provides an exhilarating adventure experience.	Positive	0.8	0.75
TempleRun	Experiencing technical issues that hinder gameplay.	Negative	0.7	0.6
Candy Crush Saga	Candy Crush Saga offers addictive and fun gameplay.	Positive	0.35	0.65
Candy Crush Saga	Frustrated with frequent ad interruptions in the game.	Negative	0.7	0.6
