# Supplementary material for: Enhancing AppAuthentix recommender systems using advanced machine learning techniques to identify genuine and counterfeit android applications
Source: PeerJ Comput Sci. 2024 Nov 20;10:e2515. doi: 10.7717/peerj-cs.2515 (PMC11622937; doi:10.7717/peerj-cs.2515)
Supplement: Supplemental Information 3 [file peerj-cs-10-2515-s003.ipynb]

# %% [code]
# App Recommendation

# %% [code]
import os
import pandas as pd
from sklearn import preprocessing
from sklearn.metrics.pairwise import cosine_similarity
from sklearn.feature_extraction.text import TfidfVectorizer

import numpy as np
import matplotlib.pyplot as plt
import re
import seaborn as sns
from sklearn.model_selection import train_test_split
from sklearn.datasets import load_iris
from sklearn import datasets,linear_model
from re import sub
from decimal import Decimal

# %% [code]
store = {}
df = pd.read_csv('UserReview.csv')

df = df[df['Translated_Review'].notna()]
index_names = df[ df['Translated_Review'] == "nan" ].index
df.drop(index_names, inplace = True)

for index, row in df.iterrows():
    if row['App'] in store:
        store[row['App']]+=row['Translated_Review']
    else:
        store[row['App']]=row['Translated_Review']

list_reviews = []
for key, value in store.items():
    list_reviews.append([key,value])

data_reviews = pd.DataFrame(list_reviews,columns=['App','Translated_Review'])
data_reviews.set_index('App', inplace=True)

# %% [code]
data = pd.read_csv('Review.csv',index_col = "App")
data["App Name"]=data.index

#removing duplicate entries
data.drop_duplicates(subset=['App Name'], keep='first',inplace = True)

data.Type = pd.Categorical(data.Type)
data.Type=data.Type.astype('category').cat.codes

print(data.head())

# %% [code]
app_name = "YouTube"
num_rec = 3

# %% [code]
matching_apps_index=data["App Name"].str.contains(app_name, case= False)
matching_apps = data[matching_apps_index]

# %% [code]
if len(matching_apps)==0:
    print("NO SUCH APP")
else:
    given_app=matching_apps.iloc[0,:]
    print("Recommending for app: ",given_app[12])
    print(given_app)

# %% [code]
data = data.loc[data['Category'] == given_app[0]]

# %% [code]
tf = TfidfVectorizer(analyzer='word', stop_words='english')
tfidf_matrix = pd.DataFrame((tf.fit_transform(data.index)).toarray(),index=data.index)
matrix = cosine_similarity(tfidf_matrix,[tfidf_matrix.loc[given_app[12]]])

# %% [code]
tf = TfidfVectorizer(analyzer='word', stop_words='english')
tfidf_matrix = pd.DataFrame((tf.fit_transform(data_reviews['Translated_Review'])).toarray(),index=data_reviews.index)

reviews_similarity = {}
for index, row in data.iterrows():
    reviews_similarity[index]=0

if given_app[12] in data_reviews.index:
    matrix_reviews = cosine_similarity(tfidf_matrix,[tfidf_matrix.loc[given_app[12]]])
    for i in range(0,len(matrix_reviews)):
        reviews_similarity[data_reviews.index[i]]=matrix_reviews[i][0]
else:
    print("No reviews found")

# %% [code]
list_similarities = []

for i in range(0,len(matrix)):
    list_similarities.append([matrix[i][0]+reviews_similarity[data.index[i]],data.index[i],matrix[i][0],reviews_similarity[data.index[i]]])
list_similarities.sort(reverse = True)

# %% [code]
final_simi = {}
for entry in list_similarities:
    if entry[0] !=0 and entry[1] != given_app[12]:
        final_simi[entry[1]]=entry[0]

# %% [code]
buckets = []

ranges = []
ranges.append([1.5,2.0])
ranges.append([1.0,1.5])
ranges.append([0.6,1.0])
ranges.append([0.4,0.6])
ranges.append([0.3,0.4])
ranges.append([0.25,0.3])
ranges.append([0.2,0.25])
ranges.append([0.15,0.2])
ranges.append([0.1,0.15])
ranges.append([0.075,0.1])

# %% [code]
low = 1.5
high = 2.0
temp= []
for entry in list_similarities:
    if entry[0] <= high and entry[0] > low:
        temp.append(entry[1])
buckets.append(temp)

# %% [code]
for ran in ranges:
    low = ran[0]
    high = ran[1]
    temp= []
    for entry in list_similarities:
        if entry[0] <= high and entry[0] > low:
            temp.append(entry[1])
    buckets.append(temp)

# %% [code]
final_ans=[]
final_simi[given_app[12]]=2.0
for entry in buckets:
    if len(entry) > 0:
        index_names=entry
        data_temp=data.loc[index_names]
        final_data = data_temp.sort_values(by=['Rating'], ascending=False)
        for index,row in final_data.iterrows():
            if index!=given_app[12]:
                final_ans.append([index,row['Rating'],final_simi[index]])

# %% [code]
if len(final_ans)==0:
    print("No Good recommendations")
else:
    print("App,\t Rating,\t Similarity_measure")
    for i in range(0,min(num_rec,len(final_ans))):
        print(final_ans[i][0],'\t',final_ans[i][1],'\t',round(final_ans[i][2],3))

# %% [code]


# %% [code]
# App is True or False

# %% [code]
df1 = pd.read_csv('Review.csv')

# %% [code]
df1.head()

# %% [code]
df1.groupby([df1['Rating']]).count().plot(kind='bar')

# %% [code]
df1.groupby([df1['Type']]).count().plot(kind='bar')

# %% [code]


# %% [code]
# Data

# %% [code]
df2=pd.read_csv("Review.csv")
df2.head(5)

# %% [code]
df2.columns=df2.columns.str.replace(' ','')

# %% [code]
a=df2.Type.unique()
len(a)

# %% [code]
df2.Type.value_counts(dropna=False)

# %% [code]
df2.groupby('Type')['Rating'].value_counts().sort_values(ascending=False)

# %% [code]
df2.shape

# %% [code]
df2.Genres.value_counts(dropna=False)

# %% [code]
df2=df2.drop_duplicates(subset=None, keep='first', inplace=False)

# %% [code]
df2[df2.Rating>4]

# %% [code]
df2=df2.drop(400)
df2[df2.Rating<5]   

# %% [code]
df2['Installs2']=df2['Installs']
df2['Installs2']=df2.Installs2.apply(lambda x: x.replace('+',''))
df2['Installs2']=df2.Installs2.apply(lambda x: x.replace(',',''))
df2['Installs2']=(df2['Installs2']).astype(int)

# %% [code]
df2['Size'] = df2.Size.apply(lambda x: x.replace('M', ''))

# %% [code]
print(df2.isnull().sum())

# %% [code]
df2=df2[~df2['Size'].str.contains("Varies with device")]
df2[df2['Size'].str.contains("Varies with device")]

# %% [code]
df2['Size'] = pd.to_numeric(df2['Size'], errors='coerce')
print(df2.Size)

# %% [code]
df2 = df2[~df2['Size'].isin(['Nan'])]
print(df2.isnull().sum())

# %% [code]
print (df2[ pd.to_numeric(df2['Size'], errors='coerce').isnull()].count())

# %% [code]
df2['Rating'].fillna(df2['Rating'].mean(), inplace=True)
#fill missing values of Size with mean column values
df2['Size'].fillna(df2['Size'].mean(), inplace=True)
# count the number of NaN values in each column
print(df.isnull().sum())

# %% [code]
df2['Installs']=df2.Installs.apply(lambda x: x.replace('+',''))
df2['Installs']=df2.Installs.apply(lambda x: x.replace(',',''))
df2['Installs']=(df2['Installs']).astype(int)
df2.Installs.head()

# %% [code]
df2['Installs']=np.log(df2.Installs)

# %% [code]
print (df2[ pd.to_numeric(df2['Size'], errors='coerce').isnull()].count())

# %% [code]
df2['Size'] = pd.to_numeric(df2['Size'], errors='coerce')

# %% [code]
df2['Reviews']=(df2['Reviews']).astype(int)
df2.Reviews=((df2.Reviews)/100)
df2.Reviews

# %% [code]
dbb=df2[df2.Rating>1].groupby('Category')['Size'].mean().reset_index()
dbb

# %% [code]
genre= df2['Genres'].value_counts()
plt.figure(figsize=(20,10))
sns.barplot(x=genre.index,y=genre.values)
plt.xticks(rotation=90)
plt.ylabel('Number of Apps')
plt.xlabel('Genres')
plt.title("Number of Apps per genre")

# %% [code]
d2=df2[df2.Rating>1].groupby('Category')['Installs'].mean()
print("Max: ", d2[d2==d2.max()])
# a1=d2.plot(kind='bar',rot=90)
# a1.set_ylabel("Reviews")
plt.figure(figsize=(20,7))
ax = sns.barplot(x=d2.index, y=d2.values)
plt.xlabel("Category")
plt.ylabel("Installs")
plt.xticks(rotation=90)

# %% [code]
d4=df2.groupby('Category')['Rating'].mean()

# %% [code]
d4[d4==d4.max()]

# %% [code]
a = d4.plot.bar(x='Category', y='Rating', rot=90, figsize=(10,5))
a.set_ylabel("Rating")
a.set_ylim(1,3.5)

# %% [code]
df5=df2.groupby('Category')['ContentRating'].count()
plt.figure(figsize=(20,10))
plt.xticks(rotation=90)
plt.xlabel("Category")
plt.ylabel("Content Rating")
sns.lineplot(x=df5.index , y =df5.values, palette="Set1")
plt.show()

# %% [code]
d7=df2.groupby('ContentRating')['Rating'].mean()
d7[d7==d7.max()]

# %% [code]
fig, ax = plt.subplots(figsize=(8,6)) 
sns.heatmap(df.corr(), annot=True, fmt='.2f',ax=ax)

# %% [code]
df2.App = df2.App.astype('category')
df2.Genres = df2.Genres.astype('category')
df2.Reviews = df2.Reviews.astype('category')

# %% [code]
App_genre1 = df2.loc[(df2.Genres == 'Business') | (df2.Genres == 'Social Media') | \
                       (df2.Genres == 'Health and Fitness') | (df2.Genres == 'Action') | \
                       (df2.Genres == 'Travel and Navigation') | (df2.Genres == 'Tourism')]

# %% [code]
App_genre2 = df2.loc[(df2.Genres == 'Money') | (df2.Genres == 'Transcation') | \
                       (df2.Genres == 'News and Magazines') | (df2.Genres == 'Daily News') | \
                       (df2.Genres == 'Education') | (df2.Genres == 'Courses')]

# %% [code]
App_genre3 = df2.loc[(df2.Genres == 'Business') | (df2.Genres == 'E-commerce') | \
                       (df2.Genres == 'Shopping') | (df2.Genres == 'Food') | \
                       (df2.Genres == 'Game') | (df2.Genres == 'Delivery')]

# %% [code]
fig, axes = plt.subplots(1, 2, sharey=True, figsize=(18, 6))
sns.scatterplot(x="Installs", y="Reviews", hue="Genres", data=App_genre2, ax=axes[0])
axes[0].set_title('App genre 2')
sns.scatterplot(x="Installs", y="Reviews", hue="Genres", data=App_genre3, ax=axes[1])
axes[1].set_title('App genre 3')
plt.show()

# %% [code]
min_rating=df2['Rating'].idxmin()
print('The App with the least rating is',df2.at[min_rating,'App'],\
      "and its rating is",df2['Rating'].min(),'.')

# %% [code]
max_rating=df2['Rating'].idxmax()
print('The App with the highest rating is',df2.at[max_rating,'App'],\
      "and its rating is",df2['Rating'].max(),'.')

# %% [code]
max_install=df2['Installs'].idxmax()
print('The App with the highest Installs in play store is',df2.at[max_install,'App'],'.')

# %% [code]
min_install=df2['Installs'].idxmin()
print('The App with the least no of Install in play store is',df2.at[min_install,'App'],'.')

# %% [code]
min_Size=df2['Size'].idxmin()
print('The App with the least consumption of Memory in play store is',df2.at[min_Size,'App'],\
      "and its Size is",df2['Size'].min(),'.')

# %% [code]
max_Size=df2['Size'].idxmax()
print('The App with the highest consumption of Memory in play store is',df2.at[max_Size,'App'],\
      "and its Size is",df2['Size'].max(),'.')

# %% [code]
df_ins_asc=df2.sort_values(by=['Size'],axis=0,ascending=False,inplace=False)
from wordcloud import WordCloud 
plt.subplots(figsize=(25,15))
wordcloud = WordCloud(
                          background_color='black',
                          width=920,
                          height=180
                         ).generate(" ".join(df_ins_asc.head(20)['App']))
plt.imshow(wordcloud)
plt.axis('off')
plt.show()

# %% [code]
